# Supplementary material for: Profile of Pancreatic and Ileal Microbiota in Experimental Acute Pancreatitis
Source: Microorganisms. 2023 Nov 4;11(11):2707. doi: 10.3390/microorganisms11112707 (PMC10672832; doi:10.3390/microorganisms11112707)
Supplement: Supplementary file 1 [file microorganisms-11-02707-s001.zip]

Archive with 1 entries (1 files):
- microorganisms-2647839-supplementary.pdf
